# Supplementary material for: Description of a new species and subspecies of Idalus Walker from Costa Rica, Honduras and Guatemala (Lepidoptera, Erebidae, Arctiinae, Arctiini)
Source: Zookeys. 2013 Feb 6;(264):71–84. doi: 10.3897/zookeys.264.4403 (PMC3668376; doi:10.3897/zookeys.264.4403)
Supplement: XML Treatment for Idalus maesi faustinoi [file zookeys.264.4403-treatment2.xml]

<!DOCTYPE tp:taxon-treatment
  PUBLIC "-//TaxonX//DTD Taxonomic Treatment Publishing DTD v0 20100105//EN" "tax-treatment-NSO.dtd">
<tp:taxon-treatment xmlns:tp="http://www.plazi.org/taxpub"><tp:treatment-meta><mixed-citation publication-type="journal"><person-group><name><surname>Espinoza</surname><given-names>Bernardo A.</given-names></name><name><surname>Janzen</surname><given-names>Daniel H.</given-names></name><name><surname>Winnie Hallwachs</surname><given-names/></name><name><surname> J. Bolling Sullivan</surname><given-names/></name></person-group><article-title>Description of a new species and subspecies of <italic>Idalus</italic> Walker from Costa Rica, Honduras and Guatemala (Lepidoptera, Erebidae, Arctiinae, Arctiini)
                </article-title><source>Zookeys</source><day>6</day><month>2</month><year>2013</year><volume>2013</volume><issue>264</issue><fpage>71</fpage><lpage>84</lpage><pub-id pub-id-type="doi">10.3897/zookeys.264.4403</pub-id></mixed-citation></tp:treatment-meta><tp:nomenclature><tp:taxon-name>
                        <tp:taxon-name-part taxon-name-part-type="genus">Idalus</tp:taxon-name-part>
                        <tp:taxon-name-part taxon-name-part-type="species">maesi</tp:taxon-name-part>
                        <tp:taxon-name-part taxon-name-part-type="subspecies">faustinoi</tp:taxon-name-part>
                    <object-id xmlns:xlink="http://www.w3.org/1999/xlink" xlink:type="simple">http://species-id.net/wiki/Idalus_maesi_faustinoi</object-id>
								</tp:taxon-name><tp:taxon-authority>Espinoza</tp:taxon-authority><tp:taxon-status xmlns:xlink="http://www.w3.org/1999/xlink" xlink:type="simple">subsp. n.</tp:taxon-status><xref ref-type="fig" rid="F1">Figs 3, 4</xref><xref ref-type="fig" rid="F2">, 6</xref><xref ref-type="fig" rid="F3">, 8</xref></tp:nomenclature><tp:treatment-sec sec-type="Type material"><title>Type material.</title><p><bold>Holotype</bold>. ♂<bold>:</bold> GUATEMALA: Zacapa, San Lorenzo, El Naranjo, 1616m, <named-content xmlns:xlink="http://www.w3.org/1999/xlink" content-type="dwc:verbatimCoordinates" xlink:type="simple">15.073°N, 89.685°W</named-content>, 06.Jan.2010, leg. José Monzón; Voucher # BAES000004; GenBank accession # JX681678. [INBio]. <bold>Paratypes. GUATEMALA:</bold> 3♂, Zacapa, San Lorenzo, El Naranjo, 1616m, <named-content xmlns:xlink="http://www.w3.org/1999/xlink" content-type="dwc:verbatimCoordinates" xlink:type="simple">15.073°N, 89.685°W</named-content>, 06.Jan.2010, leg. José Monzón; Voucher # BAES000001, BAES000002, GenBank accession # JX681669; BAES000003, GenBank accession # JX681672; 7♂1♀, Suchitepequez, Santa Barbara, Ref. Quertzal UVG, 1600m, <named-content xmlns:xlink="http://www.w3.org/1999/xlink" content-type="dwc:verbatimCoordinates" xlink:type="simple">14.542°N, 91.197°W</named-content>, leg. Monzón y Camposeco; 1♂, 2010, Voucher # BAES000013; GenBank accession # JX681670; 1♀, 2010; Voucher # BAES000016; GenBank accession # JX681693; 1♂, 8.Feb.10, Voucher # BAES000014; GenBank accession # JX681691 (dissected); 5♂, 13.Jan.10, Voucher # BAES000017, GenBank accession # JX681681 (dissected); BAES000019, GenBank accession # JX681675 (dissected), BAES000020, GenBank accession # JX681677, BAES000021, GenBank accession # JX681687; BAES000018, GenBank accession # JX681667; 4♂2♀, San Marcos, Camino Fraternidad a Bojonal, 1600m, <named-content xmlns:xlink="http://www.w3.org/1999/xlink" content-type="dwc:verbatimCoordinates" xlink:type="simple">14.946°N, 91.881°W</named-content>, 12.Apr.2010, leg. José Monzón S.; 4♂, Voucher # BAES000007, GenBank accession # JX681698; BAES000008, GenBank accession # JX681683; BAES000009, GenBank accession # JX681665; BAES000010, GenBank accession # JX681676; 2♀, Voucher # BAES000011, GenBank accession # JX681674; BAES000012, GenBank accession # JX681682; 2♂, Huehuetenango, Barillas Unión Las Palmas, 1444m, <named-content xmlns:xlink="http://www.w3.org/1999/xlink" content-type="dwc:verbatimCoordinates" xlink:type="simple">15.931°N, 91.299°W</named-content>, 12.Apr.10, leg. Camposeco y Monzón; Voucher # BAES000005, GenBank accession # JX681689 (dissected); BAES000006, GenBank accession # JX681668. <bold>Additional material examined.</bold> <bold>HONDURAS</bold>: 1♀, Tegucigalpa, Cloud <!--PageBreak-->forest, 7000ft, 8.Aug.1972, leg. Robert D. Lehman; Black light (dissected). <bold>GUATEMALA:</bold> 9♂2♀, Suchitepequez, Santa Barbara Ref. Quertzal UVG, 1600m, <named-content xmlns:xlink="http://www.w3.org/1999/xlink" content-type="dwc:verbatimCoordinates" xlink:type="simple">14.542°N, 91.197°W</named-content>, leg. Monzón y Camposeco. 1♂, 13.Mar.2010, Voucher # BAES000022, GenBank accession # JX681690; 2♀, 13.Mar.2010, Voucher # BAES000023, GenBank accession # JX681696; BAES000024, GenBank accession # JX681697 (dissected); 1♂, 10.Apr.2010, Voucher # BAES000015, GenBank accession # JX681686; 2 ♂, 10.Sep.2007; 1♂, 01.Oct.2008; 1♂, 20.Sep.2009; 1♂, 15.Nov.2009; 2♂, 12.Dec.2009; 5♂2♀, San Marcos, Camino Fraternidad a Bojonal, 1600m, <named-content xmlns:xlink="http://www.w3.org/1999/xlink" content-type="dwc:verbatimCoordinates" xlink:type="simple">14.946°N, 91.881°W</named-content>, leg. José Monzón S. 2♂, 1♀, 27.Jul.2008; 1♀, 8.Aug.2008; 1♂, 6.Oct.2008; 2♂, 22.Sep.2009; 1♂, Huehuetenango, Barillas Unión Las Palmas, 1444m, <named-content xmlns:xlink="http://www.w3.org/1999/xlink" content-type="dwc:verbatimCoordinates" xlink:type="simple">15.931°N, 91.299°W</named-content>, 03.Sep.2010, leg. Camposeco y Monzón; 2♂, Baja Verapaz, Cerca Purulha, Hotel Ranchitos del Quetzal, 1656m, 13.Jul.2009, <named-content xmlns:xlink="http://www.w3.org/1999/xlink" content-type="dwc:verbatimCoordinates" xlink:type="simple">15.216°N, 90.219°W</named-content>, leg. Col. José Monzón S.; 1♀, Suchitepequez, Atitlan Reserve, 1570m, <named-content xmlns:xlink="http://www.w3.org/1999/xlink" content-type="dwc:verbatimCoordinates" xlink:type="simple">14.328°N, 91.116°W</named-content>, 9–10.May.2007, leg. M. Laguerre; Voucher # MILA.0407; Dissected, Gen. Voucher # MILA 1784; 1♂, Sacatepequez, San Cristobal el Bajo, Finca El Pilar, 1960m, <named-content xmlns:xlink="http://www.w3.org/1999/xlink" content-type="dwc:verbatimCoordinates" xlink:type="simple">14.323°N, 90.422°W</named-content>, 24.Jul.2004, leg. J.Haxaire &amp; O.Paquit. Paratypes deposited in INBio, BMNH, USNH, UVG, JMS, ML, MNHN.</p></tp:treatment-sec><tp:treatment-sec sec-type="Etymology"><title>Etymology.</title><p>This subspecies is named after Faustino René Camposeco López, a field technician of the Universidad del Valle de Guatemala, who with José Monzón helped collect the type series.</p></tp:treatment-sec><tp:treatment-sec sec-type="Diagnosis"><title>Diagnosis.</title><p>This subspecies is closely related to <italic><tp:taxon-name>Idalus paulae</tp:taxon-name></italic> which has four dark-brown horizontal stripes on postmedial area of forewings but can be distinguished by the three dark brown horizontal stripes distal to the yellow median area, between vein Cu1 <!--PageBreak-->and the anal vein (<xref ref-type="fig" rid="F1">Figs 3, 4</xref>), uncus with a bifid and V-shaped terminus in dorsal view, valve with the saccular margin very slightly lobulated in the middle (<xref ref-type="fig" rid="F2">Figs 6a, 6b</xref>) and by its distinctive DNA barcode. From <italic><tp:taxon-name>Idalus maesi maesi</tp:taxon-name></italic> it is easily recognized by it maculation patterns, in <italic><tp:taxon-name>Idalus maesi maesi</tp:taxon-name></italic> the basal and medial area of forewings, as well as patagium are white, the thorax has no red mid-dorsal patches and the basal abdominal segments are white. DNA barcode of <italic><tp:taxon-name>Idalus maesi maesi</tp:taxon-name></italic> and <italic><tp:taxon-name>Idalus maesi faustinoi</tp:taxon-name></italic> differ by 0.65%.</p></tp:treatment-sec><tp:treatment-sec sec-type="Description"><title>Description.</title><p><bold>Adult male</bold> (<xref ref-type="fig" rid="F1">Figs 3a, 3b</xref><xref ref-type="fig" rid="F2">, 6a, 6b, 6c</xref>). <italic>HEAD</italic>: Head small and eyes large; antennae serrate, base and antenna tip white, mid shaft brown; vertex yellow-orange, slightly raised and hairy; frons white with irregular mesial dark brown patch; labial palpi short and robust, upper half dark brown and lower half white; proboscis well developed; <italic>THORAX</italic>: Patagium white with a red posterior edge and transverse yellow-orange band; tegula white, red laterally and with a stripe curving inward extending from the base to near the apex; thorax robust, white, with two small, elongated dark brown anterior patches, two large, red mid-dorsal patches and two small dark brown rounded patches on the posterior margin, ventrally white, hairy and with a red, longitudinal and ventrolateral stripe below the wings; anterior coxae striped with red. Forelegs white, femur dark brown on the proximal surface, tibia double striped with dark brown from base to tips, tarsal segments brown on the anterior surface; middle legs white, femur with a dark brown patch on tips, tibia double striped with dark brown on the proximal half and with a small dark brown patch on tips, tarsi white with brown irregularly on posterior surface; hind legs white, a dark brown patch at the junction of the femur and tibia and at the junction of the tibia with the tarsi, tarsi white with irregular brown on posterior surface. <italic>ABDOMEN</italic>: White ground color, dorsally red between terga 1 and 7, basal segment with an irregular patch of long white hair and a series of small white dots between terga 3 and 7; white ventrally. <italic>WINGS</italic>: Forewinglength 19.2 mm (n = 19). Semihyaline, white ground color, a creamy-white triangular basal patch edged with brown and with four fine dark brown longitudinal lines between the costal margin and the anal vein; a small brown spot in the postbasal area running to the posterior margin; medial area with a large yellow-orange patch between anal margin and R1; in the medial area, a fine transverse dark brown line goes from the anal margin toward the costal margin and turning medially on it; a second parallel fine line, straight from costal margin to the vein Cu1 and then undulating from below it to the anal margin; on the costal margin and between the transverse lines, two very fine dark brown lines between the costal vein and R1 and three more stripes, one between Cu1 and Cu2 and two between Cu2 and the anal vein. Hindwing semihyaline white, expanded in humeral area. <italic>GENITALIA</italic> (<xref ref-type="fig" rid="F2">Figs 6a, b, c</xref>): uncus elongate, slightly flattened dorso-ventrally and acute distally, on its dorsum a thin, longitudinal mesial ridge arising from near the base and almost reaching the tip, terminus bifid and V-shaped in dorsal view and with acute edges. Valve sclerotized, very wide at the base, acute and slightly concave at the apex and the saccular margin very slightly lobulated in the middle; a large lobe arising distally from the outer surface with a straight costal margin, the saccular margin lobulated in the middle and with a very small, acute projection at the tip. Juxta convex, very slightly sclerotized but not well defined; transtilla mem<!--PageBreak-->branous and very slightly sclerotized at the base of valvae; saccus short and V-shaped; aedeagus long, thin, curved downward ventrally in the anterior portion and upward dorsally in the distal part; vesica short, with two basal diverticuli, one small lateral diverticulum on the right side and another in front projecting slightly ventrally and spinulose, distal portion of the vesica with a large spinulose patch. <bold>Adult female</bold> (<xref ref-type="fig" rid="F1">Figs 4a, 4b</xref><xref ref-type="fig" rid="F3">, 8</xref>). <italic>HEAD</italic>: antennae serrate but less so compared to male antennae; sensillae less dense and shorter in length compared to males. <italic>THORAX</italic>: markings as in male. <italic>ABDOMEN</italic>: markings as in male, but more robust and rounded at the tip. <italic>WINGS</italic>: Slight sexual dimorphism, with the only differences being that the shape and size of the female wing (forewing length<bold>:</bold> 22.2 mm (n = 5)), is broader and longer than that of the male, and the wing apices of the females are more rounded than in the males. <italic>GENITALIA</italic> (<xref ref-type="fig" rid="F3">Fig. 8</xref>): Anal papillae flattened laterally and rectangular in lateral view with a dense patch of short setae dorso-laterally; posterior apophysis 2.5 x as long as anterior apophysis; ostium sclerotized, very wide, dorsal margin rugose, ventral margin deeply concave and V-shaped; ductus bursae elongate, sclerotized and compressed dorsoventrally; corpus bursae oval, membranous and rugose with two small spiculate signa, one on each side the bursa; appendix bursa oval, same size as corpus bursa.</p><!--PageBreak--></tp:treatment-sec><tp:treatment-sec sec-type="Distribution"><title>Distribution and biology.</title><p>In Guatemala (<xref ref-type="fig" rid="F5">Fig. 10</xref>) <italic><tp:taxon-name>Idalus maesi faustinoi</tp:taxon-name></italic> is reported from cloud forest at 1444 to 1616 m elevation (José Monzón personal comm.). A single female specimen from Honduras, Tegucigalpa is recorded from cloud forest at 2133 m. Adults have been captured throughout the year. No immature stages have been found but <italic><tp:taxon-name>Idalus admirabilis</tp:taxon-name></italic>, a related species, is known to feed on <tp:taxon-name>Myrtaceae</tp:taxon-name> (<xref ref-type="bibr" rid="B8">Porto Santos et al. 2006</xref>).</p><fig id="F5" position="float" orientation="portrait"><label>Figure 10.</label><caption><p>Distribution map of <italic><tp:taxon-name>Idalus maesi faustinoi</tp:taxon-name></italic>, subsp. n. in Guatemala.</p></caption><graphic xmlns:xlink="http://www.w3.org/1999/xlink" xlink:href="ZooKeys-264-071-g005.jpg" position="float" orientation="portrait" xlink:type="simple"/></fig></tp:treatment-sec><tp:treatment-sec sec-type="Comments"><title>Comments.</title><p>The <tp:taxon-name>Arctiinae</tp:taxon-name> (formerly <tp:taxon-name>Arctiidae</tp:taxon-name>) are estimated to have 11,000 species worldwide, with 6,000 species in the Neotropics (<xref ref-type="bibr" rid="B11">Watson and Goodger 1986</xref>). Some 20 years ago the Costa Rican fauna was estimated to be 350 species in 80 genera (INBio collections). At present there are an estimated 1,000 species in 215 genera in Costa Rica (INBio collections), which is remarkable given the small size of the country. Comparative DNA sequencing of the CO1 locus indicates that even more species are present (D. H. Janzen, W. Hallwachs, B. Espinoza, J. B. Sullivan, unpublished data).</p><p>According to <xref ref-type="bibr" rid="B9">Travassos (1949</xref>, <xref ref-type="bibr" rid="B10">1950</xref>) <italic><tp:taxon-name>Idalus</tp:taxon-name></italic> species have a well-developed proboscis; short and upright labial palpi with the third segment tiny; antenna serrate in both sexes; elongate wings; forewing venation with Sc ending before the apex of wing, R1 arising from discal cell and ending before reaching the apex of wing, R2 and R3 ending before the apex of wing, R4 ending on the apex, R5 ending after apex, M1 arising from anterior angle of discal cell, M2 and M3 arising from posterior angle of discal cell, Cu1 arising from near the posterior angle of discal cell, Cu2 arising from the distal third of the cell, anal vein ending on tornus; hindwing venation with Sc arising from the distal half of cell and not reaching the costal margin of wing, R arising from anterior angle of cell, M and Cu1 arising from posterior angle of cell, Cu2 arising from the distal half of cell, A1 ending before reaching tornus and A2 ending on tornus. The newly described taxa <italic><tp:taxon-name>Idalus paulae</tp:taxon-name></italic> and <italic><tp:taxon-name>Idalus maesi faustinoi</tp:taxon-name></italic> are consistent with these characters. DNA barcoding and neighbor-joining analyses (<xref ref-type="bibr" rid="B7">Ratnasingham and Hebert 2007</xref>) of almost all the species of <italic><tp:taxon-name>Idalus</tp:taxon-name></italic> in Costa Rica (<italic><tp:taxon-name>Idalus aleteria</tp:taxon-name></italic> (Schaus), <italic><tp:taxon-name>Idalus carinosa</tp:taxon-name></italic> Schaus, <italic><tp:taxon-name>Idalus crinis</tp:taxon-name></italic> Druce, <italic>critheis</italic> Druce, <italic><tp:taxon-name>Idalus dares</tp:taxon-name></italic> Druce, <italic>fasciipuncta</italic> Rothschild, <italic><tp:taxon-name>Idalus herois</tp:taxon-name></italic> Schaus, <italic><tp:taxon-name>Idalus perlineosa</tp:taxon-name></italic> Rothschild, <italic><tp:taxon-name>Idalus tuisiana</tp:taxon-name></italic> Schaus, <italic><tp:taxon-name>Idalus tybris</tp:taxon-name></italic> (Cramer), <italic><tp:taxon-name>Idalus veneta</tp:taxon-name></italic> Dognin, <italic><tp:taxon-name>Idalus borealis</tp:taxon-name></italic> (Rothschild), <italic><tp:taxon-name>Idalus vitrea</tp:taxon-name></italic> (Cramer), <italic><tp:taxon-name>Idalus vitreoides</tp:taxon-name></italic> (Rothschild), plus several unnamed species) group them in two groups that appear to be related groups. <italic><tp:taxon-name>Idalus paulae</tp:taxon-name></italic>, <italic><tp:taxon-name>Idalus maesi maesi</tp:taxon-name></italic> (Laguerre, 2006) and <italic><tp:taxon-name>Idalus maesi faustinoi</tp:taxon-name></italic> form a related group to <italic><tp:taxon-name>Idalus admirabilis</tp:taxon-name></italic>, <italic><tp:taxon-name>Idalus crinis</tp:taxon-name></italic> and <italic><tp:taxon-name>Idalus herois</tp:taxon-name></italic>. The caterpillars of this latter group of three species is known to eat foliage of <tp:taxon-name>Myrtaceae</tp:taxon-name> (<xref ref-type="bibr" rid="B8">Porto Santos et al. 2006</xref>), (D. H. Janzen and W. Hallwachs, unpublished). The <italic>admirabilis-maesi</italic> groups make up one of the primary branches of <italic><tp:taxon-name>Idalus</tp:taxon-name></italic>. The other primary branch divides into a <italic>vitrea</italic> group and a <italic>perlineosa</italic> group. <italic><tp:taxon-name>Idalus borealis</tp:taxon-name></italic> is in the <italic>vitrea</italic> group and caterpillars have been found feeding on <tp:taxon-name>Combretaceae</tp:taxon-name> (<italic><tp:taxon-name>Combretum</tp:taxon-name></italic>) (D. H. Janzen and W. Hallwachs, unpublished). <italic><tp:taxon-name>Idalus perlineosa</tp:taxon-name></italic> and a likely undescribed sibling species both in the p<italic>erlineosa</italic> group feed on <tp:taxon-name>Proteaceae</tp:taxon-name> (<italic><tp:taxon-name>Roupala</tp:taxon-name></italic>) (D. H. Janzen and W. Hallwachs, unpublished). Interestingly, while maculation patterns vary widely in the genus, these patterns unlike the foodplant associations, do not cluster cleanly among the four groups. The color patterns included by Travassos in his <italic>admirabilis</italic> group sort into all four barcode groups.</p><p><!--PageBreak--><italic><tp:taxon-name>Idalus paulae</tp:taxon-name></italic> differs from <italic><tp:taxon-name>Idalus maesi</tp:taxon-name></italic> maesi and <italic><tp:taxon-name>Idalus maesi faustinoi</tp:taxon-name></italic> in DNA sequence of the CO1 locus by approximately 5%. <italic><tp:taxon-name>Idalus maesi maesi</tp:taxon-name></italic> and <italic><tp:taxon-name>Idalus maesi faustinoi</tp:taxon-name></italic> differ by at least 1% but <italic><tp:taxon-name>Idalus maesi faustinoi</tp:taxon-name></italic> breaks into two groups differing by 0.65%. <italic><tp:taxon-name>Idalus maesi maesi</tp:taxon-name></italic> clearly differs from <italic><tp:taxon-name>Idalus paulae</tp:taxon-name></italic> and <italic><tp:taxon-name>Idalus maesi faustinoi</tp:taxon-name></italic> in maculation (the median yellow area is white) but does not appear to differ in male and female genitalia (M. Laguerre, personal communication). Geographically, <italic><tp:taxon-name>Idalus maesi maesi</tp:taxon-name></italic> occurs in the mountains of northern and southern Pacific Nicaragua, <italic><tp:taxon-name>Idalus paulae</tp:taxon-name></italic> in the mountains of Costa Rica, <!--PageBreak-->and <italic><tp:taxon-name>Idalus maesi faustinoi</tp:taxon-name></italic> in the mountains of Honduras and Guatemala. The two distinct haplotype groupings of <italic><tp:taxon-name>Idalus maesi faustinoi</tp:taxon-name></italic> may represent two taxa but because they seem to have identical maculation and genitalia and because they do not sort geographically, we have chosen not to name both groups. Instead, the holotype and paratypes are based on populations from the northern montane slopes in Guatemala. It will take additional studies to resolve the haplotype distributions and to establish the food plants upon which this group feeds.</p><p>We have not tried to establish morphological characters that separate the <italic>maesi</italic> group from the other three <italic><tp:taxon-name>Idalus</tp:taxon-name></italic> groups. However, we have noticed that in the <italic>maesi</italic> group, sexual modifications of scales and venation in the area of wing overlap are absent but present in those species we have examined from the other three groups. The humeral area is lobed but that character applies to most <tp:taxon-name>Arctiinae</tp:taxon-name>. The small differences in the CO1 sequences between <italic><tp:taxon-name>Idalus maesi maesi</tp:taxon-name></italic> and <italic><tp:taxon-name>Idalus maesi faustinoi</tp:taxon-name></italic> may reflect recent and rapid evolution of these species in the complex montane regions of Central America.</p></tp:treatment-sec><tp:treatment-sec><!--Section generated to contain objects referenced in tp:taxon-treatment.--><fig id="F1" position="float" orientation="portrait"><label>Figures 1–4.</label><caption><p>Adults of <italic><tp:taxon-name>Idalus paulae</tp:taxon-name></italic> sp. n. and <italic><tp:taxon-name>Idalus maesi faustinoi sub</tp:taxon-name></italic>sp. n. <bold>a</bold> dorsal view, <bold>b</bold> ventral view. <bold>1a, b</bold> <italic><tp:taxon-name>Idalus paulae</tp:taxon-name></italic>, sp. n., male holotype, INB0004301794 <bold>2a, b</bold> <italic><tp:taxon-name>Idalus paulae</tp:taxon-name></italic> sp. n., female paratype, INB0003520571 <bold>3a, b</bold> <italic><tp:taxon-name>Idalus maesi faustinoi</tp:taxon-name></italic>, subsp. n., male holotype, BAES000004 <bold>4a, b</bold> <italic><tp:taxon-name>Idalus maesi faustinoi</tp:taxon-name></italic>, subsp. n., female, BAES000012</p></caption><graphic xmlns:xlink="http://www.w3.org/1999/xlink" xlink:href="ZooKeys-264-071-g001.jpg" position="float" orientation="portrait" xlink:type="simple"/></fig><fig id="F2" position="float" orientation="portrait"><label>Figures 5–6.</label><caption><p>Male genitalia of <italic><tp:taxon-name>Idalus</tp:taxon-name></italic>. <bold>a</bold> ventral view of genital capsule <bold>b</bold> lateral view of genital capsule <bold>c</bold> left lateral view of aedeagus <bold>5a, b, c</bold> <italic><tp:taxon-name>Idalus paulae</tp:taxon-name></italic>, paratype, INBIOCRI000014399 <bold>6a, b, c</bold> <italic><tp:taxon-name>Idalus maesi faustinoi</tp:taxon-name></italic>, paratype, BAES000017</p></caption><graphic xmlns:xlink="http://www.w3.org/1999/xlink" xlink:href="ZooKeys-264-071-g002.jpg" position="float" orientation="portrait" xlink:type="simple"/></fig><fig id="F3" position="float" orientation="portrait"><label>Figures 7–8.</label><caption><p>Female genitalia of <italic><tp:taxon-name>Idalus</tp:taxon-name></italic>. <bold>7</bold> <italic><tp:taxon-name>Idalus paulae</tp:taxon-name></italic>, paratype, INB0003520571, ventral view <bold>8</bold> <italic><tp:taxon-name>Idalus maesi faustinoi</tp:taxon-name></italic>, BAES000024, ventral view.</p></caption><graphic xmlns:xlink="http://www.w3.org/1999/xlink" xlink:href="ZooKeys-264-071-g003.jpg" position="float" orientation="portrait" xlink:type="simple"/></fig></tp:treatment-sec><ref-list><ref id="B8"><mixed-citation xmlns:xlink="http://www.w3.org/1999/xlink" xlink:type="simple"><person-group><name name-style="western"><surname>Santos</surname><given-names>GP</given-names></name><name name-style="western"><surname>ZanuncioTV,</surname><given-names>Zanuncio JC</given-names></name><name name-style="western"><surname>Léo</surname><given-names>EA</given-names></name></person-group> (<year>2006</year>)<article-title> Bionomy and morphology of <italic>Idalus admirabilis</italic> (LEPIDOPTERA: ARCTIIDAE) fed with <italic>Eucalyptus urophylla</italic> leaves. R.</article-title><source>Árvore:</source><volume>30</volume>: <fpage>123</fpage>-<lpage>127</lpage>.</mixed-citation></ref><ref id="B11"><mixed-citation xmlns:xlink="http://www.w3.org/1999/xlink" xlink:type="simple"><person-group><name name-style="western"><surname>Watson</surname><given-names>A</given-names></name><name name-style="western"><surname>Goodger</surname><given-names>DT</given-names></name></person-group> (<year>1986</year>)<source> Catalogue of the Neotropical Tiger-moths. Occasional Papers on Systematic Ent., No. 1: 1–71 pp.</source></mixed-citation></ref><ref id="B9"><mixed-citation xmlns:xlink="http://www.w3.org/1999/xlink" xlink:type="simple"><person-group><name name-style="western"><surname>Travassos</surname><given-names>L</given-names></name></person-group> (<year>1949</year>)<source> Contribução ao Conhecimento dos “Arctiidae” XX. Gênero “Idalus” Walker, 1855 . Rev. Brasil. Biol. 9 : 469-–474.</source></mixed-citation></ref><ref id="B10"><mixed-citation xmlns:xlink="http://www.w3.org/1999/xlink" xlink:type="simple"><person-group><name name-style="western"><surname>Travassos</surname><given-names>L</given-names></name></person-group> (<year>1950</year>)<source> Contribução ao Conhecimento dos “Arctiidae” XXI. Sóbre as espécies de coloracão semelhante a “<italic>Idalus admirabilis</italic>” (Cramer, 1777) Rev. Brasil. Biol.10: 217–240.</source></mixed-citation></ref><ref id="B7"><mixed-citation xmlns:xlink="http://www.w3.org/1999/xlink" xlink:type="simple"><person-group><name name-style="western"><surname>Ratnasingham</surname><given-names>S</given-names></name><name name-style="western"><surname>Hebert</surname><given-names>PDN</given-names></name></person-group> (<year>2007</year>)<article-title> BOLD: The Barcode of Life Data System.</article-title><source>Molecular Ecology Notes </source><volume>7</volume>: <fpage>355</fpage>-<lpage>364</lpage>. doi: <ext-link ext-link-type="uri" xlink:href="http://dx.doi.org/10.1111/j.1471-8286.2007.01678.x" xlink:type="simple">10.1111/j.1471-8286.2007.01678.x</ext-link></mixed-citation></ref></ref-list></tp:taxon-treatment>
